# Supplementary material for: Performance of the Use of Genetic Information to Assess the Risk of Colorectal Cancer in the Basque Population
Source: Cancers (Basel). 2022 Aug 29;14(17):4193. doi: 10.3390/cancers14174193 (PMC9454881; doi:10.3390/cancers14174193)
Supplement: Supplementary file 1 [file cancers-14-04193-s001.zip]

Archive with 1 entries (1 files):
- cancers-1797985-supplementary.pdf
